# Supplementary material for: Oxidative Stress and the KEAP1/NRF2 Axis in Saphenous Vein: Implications for Graft Patency
Source: Cells. 2026 Mar 20;15(6):563. doi: 10.3390/cells15060563 (PMC13025489; doi:10.3390/cells15060563)
Supplement: Supplementary file 1 [file cells-15-00563-s001.zip]

Archive with 1 entries (1 files):
- cells-4158982-supplementary.pdf
